# Supplementary material for: Two Prevalent Listeria ivanovii subsp. ivanovii Clonal Strains With Different Virulence Exist in Wild Rodents and Pikas of China
Source: Front Vet Sci. 2020 Feb 26;7:88. doi: 10.3389/fvets.2020.00088 (PMC7054220; doi:10.3389/fvets.2020.00088)
Supplement: Table S1 — Strains used in this study. [file Table_1.XLSX]

## Sheet: Supplemental Table1
Supplemental Table 1 Strains used in this study
strain	Assembly
ICDC-LIV037	GCA_003236625.1
ICDC-LIV047	GCA_003316755.1
PAM55	GCA_000252975.1
WSLC_30151	GCA_000763495.1
FSL S4-120	GCA_000183865
FSL F6-0971	GCA_000525835
FSL F6-0969	GCA_000525855
FSL S10-1187	GCA_000525875
FSL S10-1204	GCA_000525995
CLIP 2016/00682	GCA_900183385
CLIP 2015/00305	GCA_900576925
F2365	GCF_000008285
HCC23	GCF_000021185
SLCC 3954	GCF_000027145
SLCC 5334	GCF_000060285
DSM 20601	GCF_000148995
Clip 11262	GCF_000195795
EGD-e	GCF_000196035
FSL J1-208	GCF_000250715
TTU M1-001	GCF_000252625
LU2006-1	GCF_000344175
FSL S10-1188	GCF_000525795
FSL F6-1183	GCF_000525895
FSL R9-0317	GCF_000525955
FSL F6-920	GCF_000525975
FSL M6-0635	GCF_000766145
FSL A5-0281	GCF_000766865
ILCC801	GCF_900186125

## Sheet: Supplemental Table2
Supplemental Table 2 Primers used in this study
Gene	Primers (5’-3’)
16S rDNA	F - GACGAAAGTCTGACGGAGCA
	R - TTAGCCGTGGCTTTCTGGTT
gmaR	F - GAAAAAGGACGCGTGACGAC
	R - AAGGCCCGCTTCAATGCTAT
flaA	F -ACGCTTGGTAGCGGTTCTAC
	R - AAGGCGACTCATACCAGCAC
prfA	F - AAGTTTTGCAATCCCGTCGT
	R - CGCTCAAGCAGCAGATTTCA
plcA	F - TGTATCGTATCCCGGCCTCT
	R - ATCAGCTGGACGCTCACAAA
plcB	F - TAGCTGGTCAGCAGAACGAC
	R - CGCGCCATTGTTTTCTTTGG
actA	F - TGTAACGGCTTTGCTGGCTA
	R - ACTGCGTTTGGGGTGAAAGA
hly	F - AAATGCGGAAAATCCACCCG
	R - GCATCGAATGCAGCCTTCAC
mpl	F - GTTGACAGAACCCGCAAAGG
	R - AGCAGAGCAATATTCGGGAGC
gmaR-recombination	F - CGCGGATCCATGCGGCCGTTAATTTCGAT
	R - CGCGTCGACCTATCGATTATTGGTAACTTCTT
plcA-recombination	F - CGCGGATCCATGTATAAGCTTCGTTCAC
	R - CGCGTCGACTTAGTTAAATTTATTG

## Sheet: Supplemental Table3
Supplemental Table 3 Amino acid changes of motility related proteins in ST2 strain LIV047
Proteins homolog in PAM55	LIV047
	Point mutants	Deletions
filQ	65 L-I	-
filR	233 K-X	21 Del
flhA	21 V-I	81 Del
	221 A-V
	258 D-N
	306 V-I
flhF	133 L-I	-
	300 V-A
motA	77 D-G	-
	145 V-A
cheA	126 E-D	4 Del
	133 A-V
	152 A-V
filN	58 D-N	1 In
	66 P-T
flgD	29 D-N	-
filM	262 R-C	65 Del
filN	-	11 Del
flgK	124 A-V	12 Del
	171 L-V
	305 V-I
	311 I-T
	325 N-S
	351 A-S
	356 D-E
	370 S-N
flgL	119 G-S	1 In
	183 I-T
fliD	118 A-E	-
flgC	38 T-I	0
fliH	29 T-S	0
fliI	25 I-F	8 Del
LIV_0627	15 D-E	3 In
LIV_0628	579 C-R	-
LIV-0634	18 T-K	-
	32 E-K
LIV_0641	145 G-S	3 In
	204 D-G
	210 A-D
	219 Q-K
	222 D-V
	224 A-T
	230 I-M
	231 D-G
	410 L-P
LIV_0642	97 D-G	-
	218 S-G
LIV_0643	-	20 Del
LIV_0644	-	3 In
LIV_0649	48 E-Q	0
	49 A-T
	61 G-A
	63 L-F

## Sheet: Supplemental Table4
Supplemental Table 4 Percentage identities of metabolism related proteins in ST1 strain LIV037 and ST2 strain LIV047 referring to PAM55
Proteins homolog in PAM55	Function	Percentage identities of protein in LIV037	Percentage identities of protein in LIV047
glpF	glycerol utilization	0.9957	0.5494
glpK	glycerol utilization	1	0.998
glpD	glycerol utilization	1	0.9946
dhaK	glycerol utilization	1	0.9939
hpr	glucose utilization	1	1
eutA	ethanolamine utilization	1	-
eutB	ethanolamine utilization	0.9842	-
eutC	ethanolamine utilization	1	-
glnA	glutamine utilization	1	1
codY	BCAAs utilization, senses the metabolic state of host cell	1	1
ccpA	BCAAs utilization, the principal global regulator of nitrogen metabolism	1	1
"-", the protein absent in LIV047.

## Sheet: Supplemental Table5
Supplemental Table 5 Percentage identities of virulence related proteins in ST1 strain LIV037 and ST2 strain LIV047 referring to PAM55
Proteins homolog in PAM55	Function	Percentage identities of protein in LIV037	Percentage identities of protein in LIV047
prfA	transcriptional regulator	1	0.996
plcA	1-phosphatidylinositol phosphodiesterase	1	0.988
hly	listeriolysin O	0.998	0.992
mpl	Peptidase M4 family protein	1	0.996
actA	Actin-assembly inducing protein	0.983	0.9163
plcB	Phospholipase C	1	0.992
smcL	Sphingomyelin phosphodiesterase	1	0.993
inlB2	internalin	0.966	0.652
inlL	internalin	1	1
inlK	internalin	1	0.986
inlB1	internalin	1	0.992
inlJ	internalin	1	0.998
inlH	internalin	0.993	0.993
inlG	internalin	1	0.992
inlF	internalin	1	0.997
inlE	internalin	1	0.996
agrA	regulation	1	0.987
agrC	regulation	1	0.456
bsh	bile-salt hydrolase	1	1
cheA	regulation	1	0.993
cheY	regulation	1	1
dltA	D-alanine-polyphosphoribitol ligase	1	1
fbpA	fibronectin-binding protein	1	0.996
gtcA	cell wall teichoic acid glycosylation protein	1	1
hbp2	haemoglobin binding protein	1	0.989
hpt	sugar-uptake system	1	1
iap	cell wall hydrolase	0.998	0.992
lap	listeria adhesion protein	0.999	0.998
lgt	lipoprotein diacylglyceryl transferase	0.996	0.996
lisK	regulation	1	0.998
lisR	regulation	1	1
lpeA	lipoprotein promoting entry protein	1	0.997
lplA1	lipoate protein ligase A1	0.997	0.994
lspA	lipoprotein-specific signal peptidase II	1	0.994
oatA	peptidoglycan modification	1	0.998
oppA	oligopeptide-binding protein	1	1
pdgA	peptidoglycan modification	1	0.993
prsA2	post-translocation chaperone	0.993	0.993
srtB	sortase B	1	1
stp	serine-threonine phosphatase	1	1
virR	regulation	1	1
virS	regulation	1	1
